# Supplementary material for: The Presence of Pseudo-nitzschia australis in North Atlantic Aquaculture Sites, Implications for Monitoring Amnesic Shellfish Toxins
Source: Toxins (Basel). 2023 Sep 5;15(9):554. doi: 10.3390/toxins15090554 (PMC10536095; doi:10.3390/toxins15090554)
Supplement: Supplementary file 1 [file toxins-15-00554-s001.zip]

Archive with 1 entries (1 files):
- toxins-2494251-supplementary.pdf
